# Supplementary material for: Genome-wide identification and expression analysis of WRKY transcription factors in pearl millet (Pennisetum glaucum) under dehydration and salinity stress
Source: BMC Genomics. 2020 Mar 14;21:231. doi: 10.1186/s12864-020-6622-0 (PMC7071642; doi:10.1186/s12864-020-6622-0)
Supplement: Supplementary file 1 — Additional file 1: Table S1. Protein features and chromosomal details of identified 97 PgWRKYs. [file 12864_2020_6622_MOESM1_ESM.xlsx]

## Sheet: Sheet1
Table S1: Protein features and chromosomal details of identified 97 PgWRKYs.
PgWRKY	Database Gene ID	Chromosome	Chromosomal Coordinates		bp length	Exons	Introns	Sequence length (amino acids)	Molecular weight (kDa)	Theoretical pI	The instability index (II)		Aliphatic index	Grand average of hydropathicity (GRAVY)
			Start	End
PgWRKY1	10017428	chr1	149622401	149624737	2336	3	2	270	29.1186	5.56	34.98	Stable	69.56	0.343
PgWRKY2	10017429	chr1	149855790	149857056	1266	4	3	261	27.5962	5.47	44.58	Unstable	58.51	0.585
PgWRKY3	10020680	chr1	155908876	155913645	4769	6	5	546	60.7287	8.8	51.43	Unstable	50.93	0.867
PgWRKY4	10013647	chr1	192469907	192470950	1043	3	2	292	32.0769	5.15	61.16	Unstable	64.93	0.554
PgWRKY5	10013651	chr1	192606206	192608752	2546	3	2	276	30.9737	6.84	65.51	Unstable	62.25	0.811
PgWRKY6	10026632	chr1	202483232	202485609	2377	4	3	564	undefined	Its pI and Mw cannot be computed	51.37	Unstable	41.91	0.627
PgWRKY7	10024617	chr1	224327192	224328163	971	3	2	225	undefined	Its pI and Mw cannot be computed.	73.51	Unstable	41.33	0.921
PgWRKY8	10013718	chr1	231525987	231528381	2394	3	2	403	43.0866	6.51	43.11	Unstable	52.21	0.643
PgWRKY9	10011784	chr1	232086306	232088538	2232	7	6	443	47.0277	6.76	59.17	Unstable	63.05	0.583
PgWRKY10	10007743	chr1	232740014	232741039	1025	3	2	194	21.1957	4.54	43.09	Unstable	71.03	0.438
PgWRKY11	10018809	chr1	236004974	236006879	1905	3	2	266	28.9793	6.56	61.44	Unstable	54.81	0.716
PgWRKY12	10018807	chr1	236121591	236123141	1550	4	3	268	28.5879	5.05	59.09	Unstable	71.04	0.488
PgWRKY13	10006859	chr1	239165640	239169392	3752	3	2	276	30.1636	6.3	65.05	Unstable	53.48	0.708
PgWRKY14	10027907	chr1	242557234	242558164	930	3	2	199	21.4235	6.13	59.45	Unstable	45.28	0.598
PgWRKY15	10029404	chr1	253444754	253449205	4451	6	5	407	42.1812	5.75	54.27	Unstable	55.92	0.67
PgWRKY16	10004867	chr1	254986346	254986863	517	2	1	123	13.7325	9.3	46.81	Unstable	55.45	0.676
PgWRKY17	10004449	chr1	274609088	274616384	7296	3	2	448	48.2107	8.26	57.49	Unstable	71.61	0.205
PgWRKY18	10004450	chr1	274617503	274620215	2712	4	3	235	26.4204	9.47	59.18	Unstable	50.68	0.881
PgWRKY19	10004451	chr1	274624904	274625907	1003	3	2	244	27.6661	6.41	40.92	Unstable	75.45	0.658
PgWRKY20	10004452	chr1	274631040	274632126	1086	3	2	264	29.5116	5.8	50.95	Unstable	70.53	0.773
PgWRKY21	10004454	chr1	274635128	274636222	1094	3	2	289	32.69	6.04	65.12	Unstable	56.71	0.987
PgWRKY22	10004455	chr1	274639029	274640936	1907	3	2	322	34.2473	4.87	66.84	Unstable	51.65	0.664
PgWRKY23	10013178	chr2	3046091	3047728	1637	3	2	403	42.6347	9.38	52.44	Unstable	70.79	0.262
PgWRKY24	10009723	chr2	9585480	9589706	4226	5	4	1246	141.943	8.51	42.97	Unstable	89.33	0.32
PgWRKY25	10003973	chr2	10121694	10127499	5805	8	7	783	undefined	Its pI and Mw cannot be computed.	50.05	Unstable	65.75	0.488
PgWRKY26	10006974	chr2	10251169	10262160	10991	17	16	1068	119.836	6.02	45.64	Unstable	82.72	0.4
PgWRKY27	10019520	chr2	13126556	13127735	1179	2	1	361	38.5991	10.29	53.99	Unstable	72.49	0.437
PgWRKY28	10017393	chr2	29817827	29819637	1810	3	2	350	37.6324	9.89	51.78	Unstable	61.06	0.624
PgWRKY29	10026044	chr2	79537668	79539726	2058	3	2	337	undefined	Its pI and Mw cannot be computed.	23.25	Stable	28.16	0.481
PgWRKY30	10034810	chr2	81284147	81288313	4166	4	3	563	58.9443	6.74	49.13	Unstable	61.85	0.468
PgWRKY31	10010157	chr2	169420838	169422893	2055	3	2	380	40.9632	5.09	69.87	Unstable	66.03	0.547
PgWRKY32	10009792	chr2	178052776	178055319	2543	4	3	231	25.7737	4.53	71.74	Unstable	56.62	0.784
PgWRKY33	10005200	chr2	218978364	218981270	2906	3	2	288	31.4258	8.66	53.25	Unstable	77.29	0.523
PgWRKY34	10017331	chr3	6339999	6340735	736	2	1	211	22.9507	10.27	65.11	Unstable	43.55	0.998
PgWRKY35	10031586	chr3	10450609	10452990	2381	5	4	575	60.843	5.13	53.34	Unstable	56.24	0.716
PgWRKY36	10017927	chr3	24947261	24950725	3464	3	2	497	undefined	Its pI and Mw cannot be computed.	32.28	Stable	55.69	0.269
PgWRKY37	10019839	chr3	37530188	37533539	3351	4	3	230	25.3979	8.43	50.32	Unstable	58.52	0.457
PgWRKY38	10030621	chr3	101183871	101185206	1335	2	1	404	42.5566	6.66	52.57	Unstable	62.18	0.518
PgWRKY39	10033914	chr3	205314820	205315769	949	3	2	174	20.0973	5.89	36.06	Stable	57.13	0.871
PgWRKY40	10010108	chr3	233383140	233385294	2154	4	3	288	32.4609	6.73	69.58	Unstable	56.91	0.807
PgWRKY41	10012737	chr3	238637245	238641643	4398	5	4	682	undefined	Its pI and Mw cannot be computed.	44.43	Unstable	50.22	0.702
PgWRKY42	10020319	chr3	271113324	271116599	3275	4	3	238	25.779	8.41	36.18	Stable	59.08	0.479
PgWRKY43	10023832	chr3	286193657	286196771	3114	3	2	476	49.8115	5.45	52.02	Unstable	57.48	0.506
PgWRKY44	10006340	chr4	6523575	6525342	1767	3	2	365	38.9913	10.07	59.78	Unstable	60.55	0.553
PgWRKY45	10003289	chr4	15933010	15934707	1697	3	2	135	15.1419	5.67	48.85	Unstable	64.37	0.793
PgWRKY46	10012126	chr4	23052198	23055468	3270	3	2	354	38.9927	7.19	53.74	Unstable	50.2	1.044
PgWRKY47	10023082	chr4	71455132	71455608	476	1	0	158	16.9945	4.49	58.79	Unstable	67.22	0.538
PgWRKY48	10033986	chr4	75795963	75805093	9130	3	2	187	19.4726	5.61	39.05	Stable	27.81	1.283
PgWRKY49	10034951	chr4	84974524	84981855	7331	5	4	592	66.4038	9.29	58.8	Unstable	66.96	0.771
PgWRKY50	10028427	chr4	93954950	93955683	733	2	1	173	19.7617	9.27	57.66	Unstable	61.5	0.814
PgWRKY51	10027215	chr4	97838126	97843766	5640	4	3	553	59.417	6.93	52.87	Unstable	64.05	0.661
PgWRKY52	10026906	chr4	124022758	124025540	2782	2	1	215	23.4366	9.41	39.24	Stable	40.05	0.958
PgWRKY53	10015817	chr4	150257674	150258960	1286	3	2	309	34.3103	5.56	48.87	Unstable	65.34	0.609
PgWRKY54	10015819	chr4	150421664	150422502	838	3	2	173	19.3575	7.04	47.52	Unstable	62.66	0.806
PgWRKY55	10012617	chr4	158256067	158258702	2635	5	4	528	57.835	7.31	55.36	Unstable	66.08	0.611
PgWRKY56	10001028	chr5	61188756	61189978	1222	4	3	263	28.8338	9.47	58.48	Unstable	72.78	0.575
PgWRKY57	10038514	chr5	81001250	81002005	755	2	1	226	24.3442	9.69	67.23	Unstable	52.65	0.909
PgWRKY58	10013907	chr5	93500701	93501881	1180	2	1	355	38.4388	6.11	49.47	Unstable	68.54	0.582
PgWRKY59	10024889	chr5	112401450	112404642	3192	3	2	380	41.5722	7.34	62.62	Unstable	52.92	1.037
PgWRKY60	10004264	chr5	125419172	125420139	967	3	2	265	27.1408	6.36	43.08	Unstable	55.25	0.375
PgWRKY61	10026157	chr5	126326041	126327021	980	3	2	192	21.429	8.71	62.68	Unstable	40.21	0.837
PgWRKY62	10013376	chr6	9368260	9370349	2089	3	2	355	38.1883	6.46	57.88	Unstable	49.27	0.818
PgWRKY63	10002303	chr6	14298595	14299397	802	2	1	245	26.6618	10.09	52.55	Unstable	59.06	0.821
PgWRKY64	10004402	chr6	33755506	33759027	3521	4	3	296	31.6177	6.45	60.95	Unstable	63.78	0.51
PgWRKY65	10012487	chr6	40431425	40433648	2223	5	4	505	undefined	Its pI and Mw cannot be computed.	65.54	Unstable	39.31	0.809
PgWRKY66	10006625	chr6	42464438	42465520	1082	3	2	277	undefined	Its pI and Mw cannot be computed.	52.75	Unstable	48.05	0.499
PgWRKY67	10006626	chr6	42477069	42479096	2027	3	2	318	undefined	Its pI and Mw cannot be computed.	45.64	Unstable	33.24	0.497
PgWRKY68	10006627	chr6	42508042	42510466	2424	3	2	333	36.0163	6.18	52.84	Unstable	59.52	0.458
PgWRKY69	10006628	chr6	42527564	42531233	3669	3	2	267	29.8908	5.46	65.92	Unstable	44.64	0.9
PgWRKY70	10006629	chr6	42551448	42555224	3776	3	2	238	26.6187	6.04	47.6	Unstable	63.61	0.548
PgWRKY71	10035879	chr6	58692181	58693309	1128	4	3	282	31.0011	4.86	88.86	Unstable	54.33	0.864
PgWRKY72	10010987	chr6	63068066	63072144	4078	2	1	260	27.4268	7.04	52.13	Unstable	71.35	0.461
PgWRKY73	10037394	chr6	63685003	63686045	1042	2	1	307	undefined	Its pI and Mw cannot be computed.	33.56	Stable	26.78	0.588
PgWRKY74	10018194	chr6	67945795	67946591	796	3	2	136	15.1448	8.87	40.77	Unstable	50.81	0.701
PgWRKY75	10023617	chr6	85965692	85967346	1654	4	3	296	31.6991	5.76	44.8	Unstable	64.32	0.444
PgWRKY76	10023895	chr6	86392736	86394740	2004	3	2	260	undefined	Its pI and Mw cannot be computed.	57.04	Unstable	43.62	0.806
PgWRKY77	10016303	chr6	92488608	92489453	845	2	1	251	26.8744	4.99	52.38	Unstable	63.55	0.606
PgWRKY78	10016314	chr6	92731140	92736282	5142	7	6	765	81.128	6.53	41.38	Unstable	89.57	0.014
PgWRKY79	10021056	chr6	112809080	112810437	1357	3	2	228	24.391	5.78	51.9	Unstable	53.2	0.815
PgWRKY80	10022685	chr6	230446979	230452320	5341	3	2	272	28.9282	9.75	49.7	Unstable	51.07	0.675
PgWRKY81	10024685	chr6	231294290	231296252	1962	4	3	435	44.9773	6.92	47.13	Unstable	68.87	0.284
PgWRKY82	10024682	chr6	231409829	231410954	1125	2	1	325	undefined	Its pI and Mw cannot be computed.	40.96	Unstable	38.55	0.222
PgWRKY83	10007427	chr7	532675	533582	907	2	1	249	26.0004	5.72	57.9	Unstable	46.71	0.411
PgWRKY84	10019655	chr7	15947329	15952901	5572	6	5	609	undefined	Its pI and Mw cannot be computed.	48.25	Unstable	57.7	0.689
PgWRKY85	10000828	chr7	58777629	58783033	5404	4	3	1394	156.286	8.03	51.98	Unstable	95.72	0.168
PgWRKY86	10014126	chr7	132642387	132643703	1316	2	1	304	undefined	Its pI and Mw cannot be computed.	37.26	Stable	60.36	0.41
PgWRKY87	10014125	chr7	132786927	132788412	1485	4	3	259	27.6005	5.51	51.16	Unstable	70.46	0.454
PgWRKY88	10027998	chr7	143057925	143060367	2442	5	4	555	59.1805	6.07	56.37	Unstable	56.47	0.548
PgWRKY89	10001771	-	-	-				397	42.341	5.77	63.71	Unstable	60.88	0.674
PgWRKY90	10016465	-	-	-				507	52.6647	6.88	49.04	Unstable	61.22	0.475
PgWRKY91	10009001	-	-	-				203	undefined	Its pI and Mw cannot be computed.	62.74	Unstable	36.21	0.785
PgWRKY92	10029710	-	-	-				289	30.9471	6.46	49.84	Unstable	69.34	0.371
PgWRKY93	10011512	-	-	-				315	undefined	Its pI and Mw cannot be computed.	64.69	Unstable	46.32	0.773
PgWRKY94	10011513	-	-	-				288	32.6669	5.95	68.49	Unstable	57.95	1.018
PgWRKY95	10011514	-	-	-				276	31.4114	6.04	43.59	Unstable	79.46	0.581
PgWRKY96	10011515	-	-	-				235	25.6081	9.38	62.19	Unstable	45.79	0.747
PgWRKY97	10009318	-	-	-				229	24.0612	9.15	39.93	Stable	69.52	0.445
