# Supplementary material for: Genome-wide identification and expression analysis of WRKY transcription factors in pearl millet (Pennisetum glaucum) under dehydration and salinity stress
Source: BMC Genomics. 2020 Mar 14;21:231. doi: 10.1186/s12864-020-6622-0 (PMC7071642; doi:10.1186/s12864-020-6622-0)
Supplement: Supplementary file 2 — Additional file 2: Table S2. Different types of WRKY variants in four groups of PgWRKY family. [file 12864_2020_6622_MOESM2_ESM.xlsx]

## Sheet: Sheet1
Table S2: Different types of signature motif variants in four groups of PgWRKY family
S.No.	Motif	Group 1	Group 2	Group 3	Group 4	Total
1	WKKCAQN		1			1
2	WKKYGEK			1		1
3	WKKYGQK		1	1		2
4	WLKYGEK		1			1
5	WRKYERK		2			2
6	WRKYGEK			5	1	6
7	WRKYGHK	1				1
8	WRKYGKK		5			5
9	WRKYGQK	8	36	21	10	75
10	WRKYGRK		1			1
11	WSKYGQK			1		1
12	XXXXXXX-CC-HTC				1	1
	Total	9	47	29	12	97
