# Supplementary material for: Genome-wide identification and expression analysis of WRKY transcription factors in pearl millet (Pennisetum glaucum) under dehydration and salinity stress
Source: BMC Genomics. 2020 Mar 14;21:231. doi: 10.1186/s12864-020-6622-0 (PMC7071642; doi:10.1186/s12864-020-6622-0)
Supplement: Supplementary file 4 — Additional file 4: Table S3. Motif distribution across all the identified 97 PgWRKYs. [file 12864_2020_6622_MOESM4_ESM.xlsx]

## Sheet: Sheet1
Table S3: Motif distribution across all the identified 97 PgWRKYs (Highlighted-selected for expression analysis)
PgWRKY	Group	Motif 1	Motif 2	Motif 3	Motif 4	Motif 5	Motif 6	Motif 7	Motif 8	Motif 9	Motif 10	Total
PgWRKY6	1	1			1	1			1		1	5
PgWRKY41	1	1			1	1			1		1	5
PgWRKY46	1	1			1	1			1		1	5
PgWRKY49	1	1			1	1			1		1	5
PgWRKY51	1	1			1				1		1	4
PgWRKY55	1	1			1	1			1		1	5
PgWRKY59	1	1			1	1			1		1	5
PgWRKY65	1	1			1	1			1		1	5
PgWRKY84	1	1			1	1			1		1	5
PgWRKY1	3	1									1	2
PgWRKY2	3	1									1	2
PgWRKY4	3	1									1	2
PgWRKY5	3	1		1								2
PgWRKY17	3	1		1								2
PgWRKY18	3	1		1								2
PgWRKY19	3	1		1								2
PgWRKY20	3	1		1								2
PgWRKY21	3	1		1								2
PgWRKY22	3	1		1								2
PgWRKY24	3	1		1							1	3
PgWRKY29	3	1									1	2
PgWRKY60	3	1									1	2
PgWRKY39	3	1		1								2
PgWRKY40	3	1		1								2
PgWRKY53	3	1		1								2
PgWRKY61	3	1		1								2
PgWRKY67	3	1		1								2
PgWRKY68	3	1		1								2
PgWRKY70	3	1		1								2
PgWRKY69	3	1			1	1			1		1	5
PgWRKY75	3	1									1	2
PgWRKY83	3	1									1	2
PgWRKY86	3	1									1	2
PgWRKY87	3	1									1	2
PgWRKY93	3	1										1
PgWRKY94	3	1		1								2
PgWRKY95	3	1		1								2
PgWRKY96	3	1		1								2
PgWRKY3	4	1				1			1	1	1	5
PgWRKY10	4	1										1
PgWRKY12	4	1										1
PgWRKY15	4	1	1					1				3
PgWRKY25	4	1				1					1	3
PgWRKY27	4						1					1
PgWRKY32	4	1										1
PgWRKY33	4	1	1					1				3
PgWRKY45	4										1	1
PgWRKY54	4	1										1
PgWRKY56	4	1	1					1				3
PgWRKY66	4	1										1
PgWRKY85	2	1										1
PgWRKY92	2a	1	1								1	3
PgWRKY9	2b	1						1			1	3
PgWRKY30	2b	1	1					1			1	4
PgWRKY35	2b	1	1					1			1	4
PgWRKY78	2b	1	1								1	3
PgWRKY81	2b	1	1					1			1	4
PgWRKY89	2b	1	1								1	3
PgWRKY90	2b	1	1					1			1	4
PgWRKY88	2c	1				1					1	3
PgWRKY7	2c	1				1					1	3
PgWRKY8	2c	1				1					1	3
PgWRKY11	2c	1				1					1	3
PgWRKY14	2c	1				1					1	3
PgWRKY16	2c	1									1	2
PgWRKY26	2c	1				1					1	3
PgWRKY31	2c	1									1	2
PgWRKY37	2c	1				1					1	3
PgWRKY42	2c	1				1					1	3
PgWRKY52	2c	1				1					1	3
PgWRKY62	2c	1				1					1	3
PgWRKY64	2c	1									1	2
PgWRKY72	2c	1				1					1	3
PgWRKY74	2c	1				1					1	3
PgWRKY76	2c	1				1					1	3
PgWRKY77	2c	1				1					1	3
PgWRKY80	2c	1				1					1	3
PgWRKY97	2c	1				1					1	3
PgWRKY82	2c	1				1					1	3
PgWRKY91	2c	1				1					1	3
PgWRKY23	2d	1					1				1	3
PgWRKY28	2d	1					1					2
PgWRKY44	2d	1					1					2
PgWRKY48	2d	1										1
PgWRKY13	2e	1									1	2
PgWRKY34	2e	1								1	1	3
PgWRKY36	2e	1									1	2
PgWRKY38	2e	1									1	2
PgWRKY43	2e	1									1	2
PgWRKY47	2e	1									1	2
PgWRKY50	2e	1			1							2
PgWRKY57	2e	1								1	1	3
PgWRKY58	2e	1									1	2
PgWRKY63	2e	1								1	1	3
PgWRKY71	2e	1									1	2
PgWRKY73	2e	1									1	2
PgWRKY79	2e	1									1	2
