# Supplementary material for: Genome-wide identification and expression analysis of WRKY transcription factors in pearl millet (Pennisetum glaucum) under dehydration and salinity stress
Source: BMC Genomics. 2020 Mar 14;21:231. doi: 10.1186/s12864-020-6622-0 (PMC7071642; doi:10.1186/s12864-020-6622-0)
Supplement: Supplementary file 5 — Additional file 5: Table S4. List of tandem and segmental duplicated PgWRKYs. [file 12864_2020_6622_MOESM5_ESM.xlsx]

## Sheet: Sheet1
Table S4: List of tandem and segmental duplicated PgWRKYs
S.No.	Tandomly duplicated PgWRKYs		Chromosome
1	PgWRKY17	PgWRKY18	Pg1
2	PgWRKY19	PgWRKY20	Pg1
3	PgWRKY20	PgWRKY21	Pg1
4	PgWRKY21	PgWRKY22	Pg1
5	PgWRKY27	PgWRKY28	Pg2
6	PgWRKY46	PgWRKY47	Pg4
7	PgWRKY53	PgWRKY54	Pg4
8	PgWRKY67	PgWRKY68	Pg6
9	PgWRKY85	PgWRKY86	Pg7
10	PgWRKY86	PgWRKY87	Pg7
Segmental duplication in P. glaucum
S.No.	PgWRKY	Chromosome	PgWRKY	Chromosome
1	PgWRKY3	Pg1	PgWRKY63	Pg6
2	PgWRKY4	Pg1	PgWRKY66	Pg6
3	PgWRKY5	Pg1	PgWRKY70	Pg6
4	PgWRKY7	Pg1	PgWRKY74	Pg6
6	PgWRKY9	Pg1	PgWRKY78	Pg6
7	PgWRKY12	Pg1	PgWRKY79	Pg6
8	PgWRKY8	Pg1	PgWRKY76	Pg6
9	PgWRKY10	Pg1	PgWRKY75	Pg6
10	PgWRKY14	Pg1	PgWRKY74	Pg6
11	PgWRKY17	Pg1	PgWRKY70	Pg6
12	PgWRKY18	Pg1	PgWRKY67	Pg6
13	PgWRKY21	Pg1	PgWRKY66	Pg6
