# Supplementary material for: Genome-wide identification and expression analysis of WRKY transcription factors in pearl millet (Pennisetum glaucum) under dehydration and salinity stress
Source: BMC Genomics. 2020 Mar 14;21:231. doi: 10.1186/s12864-020-6622-0 (PMC7071642; doi:10.1186/s12864-020-6622-0)
Supplement: Supplementary file 6 — Additional file 6: Table S5. List of orthologous pair of P. glaucum with S. italica, O. sativa and A. thaliana. [file 12864_2020_6622_MOESM6_ESM.xlsx]

## Sheet: Sheet1
Table S5: List of orthologous pair of P. glaucum with S. italica, A. thaliana and O. Sativa
Orthologous pairs between P.glaucum and S.italica						Orthologous pairs between P.glaucum and A.thaliana						Orthologous pairs between P.glaucum and O.sativa
S.no.	PgWRKY	SiWRKY	Pg Chromosome	Si Chromosome		S.no.	PgWRKY	AtWRKY	Pg Chromosome	At Chromosome		S.no.	PgWRKY	OsWRKY	Pg Chromosome	Os Chromosome
1	PgWRKY1	SiWRKY035	Pg1	Si3		1	PgWRKY6	AtWRKY4	Pg1	At1		1	PgWRKY2	OsWRKY45	Pg1	Os5
2	PgWRKY2	SiWRKY034	Pg1	Si3		2	PgWRKY9	AtWRKY6	Pg1	At1		2	PgWRKY3	OsWRKY53	Pg1	Os5
3	PgWRKY3	SiWRKY032	Pg1	Si3		3	PgWRKY7	AtWRKY71	Pg1	At1		3	PgWRKY4	OsWRKY48	Pg1	Os5
4	PgWRKY5	SiWRKY031	Pg1	Si3		4	PgWRKY14	AtWRKY56	Pg1	At1		4	PgWRKY5	OsWRKY84	Pg1	Os5
5	PgWRKY7	SiWRKY028	Pg1	Si3		5	PgWRKY17	AtWRKY67	Pg1	At1		5	PgWRKY7	OsWRKY7	Pg1	Os5
6	PgWRKY9	SiWRKY026	Pg1	Si3		6	PgWRKY19	AtWRKY64	Pg1	At1		6	PgWRKY8	OsWRKY49	Pg1	Os5
7	PgWRKY10	SiWRKY025	Pg1	Si3		7	PgWRKY20	AtWRKY63	Pg1	At1		7	PgWRKY9	OsWRKY43	Pg1	Os5
8	PgWRKY12	SiWRKY023	Pg1	Si3		8	PgWRKY78	AtWRKY61	Pg6	At1		8	PgWRKY10	OsWRKY19	Pg1	Os5
9	PgWRKY14	SiWRKY022	Pg1	Si3		9	PgWRKY74	AtWRKY71	Pg6	At1		9	PgWRKY11	OsWRKY8	Pg1	Os5
10	PgWRKY15	SiWRKY020	Pg1	Si3		10	PgWRKY72	AtWRKY56	Pg6	At1		10	PgWRKY12	OsWRKY111	Pg1	Os5
11	PgWRKY16	SiWRKY019	Pg1	Si3		11	PgWRKY68	AtWRKY64	Pg6	At1		11	PgWRKY3	OsWRKY24	Pg1	Os1
12	PgWRKY3	SiWRKY062	Pg1	Si5		12	PgWRKY67	AtWRKY63	Pg6	At1		12	PgWRKY4	OsWRKY21	Pg1	Os1
13	PgWRKY4	SiWRKY061	Pg1	Si5		13	PgWRKY66	AtWRKY66	Pg6	At1		13	PgWRKY5	OsWRKY20	Pg1	Os1
14	PgWRKY5	SiWRKY057	Pg1	Si5		14	PgWRKY79	AtWRKY22	Pg6	At4		14	PgWRKY7	OsWRKY26	Pg1	Os1
15	PgWRKY10	SiWRKY049	Pg1	Si5		15	PgWRKY78	AtWRKY47	Pg6	At4		15	PgWRKY10	OsWRKY15	Pg1	Os1
16	PgWRKY12	SiWRKY047	Pg1	Si5		16	PgWRKY76	AtWRKY28	Pg6	At4		16	PgWRKY12	OsWRKY12	Pg1	Os1
17	PgWRKY14	SiWRKY046	Pg1	Si5		17	PgWRKY73	AtWRKY29	Pg6	At4		17	PgWRKY15	OsWRKY01	Pg1	Os1
18	PgWRKY15	SiWRKY043	Pg1	Si5		18	PgWRKY65	AtWRKY20	Pg6	At4		18	PgWRKY81	OsWRKY01	Pg6	Os1
19	PgWRKY63	SiWRKY032	Pg6	Si3		19	PgWRKY64	AtWRKY13	Pg6	At4		19	PgWRKY79	OsWRKY12	Pg6	Os1
20	PgWRKY66	SiWRKY030	Pg6	Si3		20	PgWRKY020	AtWRKY062	Pg1	At5		20	PgWRKY76	OsWRKY11	Pg6	Os1
21	PgWRKY72	SiWRKY029	Pg6	Si3		21	PgWRKY017	AtWRKY038	Pg1	At5		21	PgWRKY75	OsWRKY15	Pg6	Os1
22	PgWRKY74	SiWRKY028	Pg6	Si3		22	PgWRKY014	AtWRKY050	Pg1	At5		22	PgWRKY74	OsWRKY26	Pg6	Os1
23	PgWRKY75	SiWRKY025	Pg6	Si3		23	PgWRKY012	AtWRKY016	Pg1	At5		23	PgWRKY71	OsWRKY14	Pg6	Os1
24	PgWRKY76	SiWRKY024	Pg6	Si3		24	PgWRKY008	AtWRKY008	Pg1	At5		24	PgWRKY69	OsWRKY116	Pg6	Os1
25	PgWRKY79	SiWRKY023	Pg6	Si3		25	PgWRKY007	AtWRKY048	Pg1	At5		25	PgWRKY66	OsWRKY21	Pg6	Os1
26	PgWRKY64	SiWRKY063	Pg6	Si5		26	PgWRKY003	AtWRKY002	Pg1	At5		26	PgWRKY64	OsWRKY56	Pg6	Os1
27	PgWRKY66	SiWRKY061	Pg6	Si5		27	PgWRKY078	AtWRKY072	Pg6	At5		27	PgWRKY80	OsWRKY102	Pg6	Os1
28	PgWRKY69	SiWRKY058	Pg6	Si5		28	PgWRKY075	AtWRKY030	Pg6	At5		28	PgWRKY78	OsWRKY107	Pg6	Os1
29	PgWRKY72	SiWRKY055	Pg6	Si5		29	PgWRKY074	AtWRKY050	Pg6	At5		29	PgWRKY74	OsWRKY10	Pg6	Os1
30	PgWRKY75	SiWRKY049	Pg6	Si5		30	PgWRKY072	AtWRKY024	Pg6	At5		30	PgWRKY72	OsWRKY16	Pg6	Os1
31	PgWRKY76	SiWRKY048	Pg6	Si5		31	PgWRKY064	AtWRKY049	Pg6	At5		31	PgWRKY67	OsWRKY22	Pg6	Os1
32	PgWRKY79	SiWRKY047	Pg6	Si5		32	PgWRKY062	AtWRKY008	Pg6	At5		32	PgWRKY63	OsWRKY24	Pg6	Os1
33	PgWRKY80	SiWRKY044	Pg6	Si5
