# Supplementary material for: Genome-wide identification and expression analysis of WRKY transcription factors in pearl millet (Pennisetum glaucum) under dehydration and salinity stress
Source: BMC Genomics. 2020 Mar 14;21:231. doi: 10.1186/s12864-020-6622-0 (PMC7071642; doi:10.1186/s12864-020-6622-0)
Supplement: Supplementary file 7 — Additional file 7: Table S6. The Ks/Ka ratio of identified collinear pairs. [file 12864_2020_6622_MOESM7_ESM.xlsx]

## Sheet: Sheet1
Table S6: The Ks/Ka ratio of identified collinear pairs
Query-Sequence	Subject-Sequence	Percentage Identity	No. of synonymous sites (S)	No. of non-synonymous sites (N)	Synonymous substitution rate (dS)	Non-synonymous substitution rate (dN)	dN/dS Ratio
ATWRKY004	PGWRKY006	54.98	281.9	879.1	43.962	0.494	0.0112
ATWRKY071	PGWRKY007	68.354	38.5	207.5	38.7605	0.2781	0.0072
ATWRKY006	PGWRKY009	47.656	251	826	8.6547	0.3458	0.04
ATWRKY056	PGWRKY014	55.294	91.1	307.9	55.3259	0.4781	0.0086
ATWRKY067	PGWRKY017	30.137	104.2	303.8	7.2214	0.809	0.112
ATWRKY064	PGWRKY019	30.38	118.3	463.7	10.3659	0.7851	0.0757
ATWRKY063	PGWRKY020	41.667	133.8	466.2	55.3324	0.8513	0.0154
ATWRKY061	PGWRKY078	72.603	198.1	554.9	47.7011	0.6079	0.0127
ATWRKY071	PGWRKY074	63.158	53.8	234.2	17.4788	0.375	0.0215
ATWRKY056	PGWRKY072	78.788	103.6	337.4	15.0192	0.2334	0.0155
ATWRKY064	PGWRKY068	41.176	138.5	410.5	49.3899	0.7185	0.0145
ATWRKY063	PGWRKY067	32.576	70.9	271.1	60.1275	0.667	0.0111
ATWRKY066	PGWRKY066	47.458	33.9	143.1	11.2031	0.443	0.0395
ATWRKY022	PGWRKY079	46.766	131.6	396.4	5.9672	0.4376	0.0733
ATWRKY047	PGWRKY078	74.667	180.3	488.7	46.8608	0.5042	0.0108
ATWRKY028	PGWRKY076	75	112.3	430.7	39.5205	0.2953	0.0075
ATWRKY029	PGWRKY073	69.231	59.8	222.2	59.9706	0.3477	0.0058
ATWRKY020	PGWRKY065	39.425	280.9	937.1	54.9426	0.4267	0.0078
ATWRKY013	PGWRKY064	63.793	128.4	441.6	6.6703	0.7636	0.1145
ATWRKY062	PGWRKY020	30.935	101.6	447.4	9.2519	0.8968	0.0969
ATWRKY038	PGWRKY017	37.624	120.6	374.4	5.1051	0.8415	0.1648
ATWRKY050	PGWRKY014	79.167	87.9	296.1	55.5137	0.3781	0.0068
ATWRKY016	PGWRKY012	60	39.9	116.1	6.4612	0.2682	0.0415
ATWRKY008	PGWRKY008	56.849	136.8	505.2	59.4446	0.4219	0.0071
ATWRKY048	PGWRKY007	67.949	47.6	234.4	6.3641	0.3071	0.0482
ATWRKY002	PGWRKY003	72.115	258.1	851.9	54.3466	0.4718	0.0087
ATWRKY072	PGWRKY078	41.905	277.9	769.1	47.1281	0.671	0.0142
ATWRKY030	PGWRKY075	48.76	117	417	57.5861	0.4903	0.0085
ATWRKY050	PGWRKY074	76.389	70.8	226.2	8.6336	0.3368	0.039
ATWRKY024	PGWRKY072	75.926	65.5	252.5	3.718	0.142	0.0382
ATWRKY049	PGWRKY064	41.606	141.6	443.4	8.0138	0.6818	0.0851
ATWRKY008	PGWRKY062	50.617	142.9	505.1	57.4032	0.4361	0.0076
OSWRKY001	PGWRKY015	42.453	207.8	752.2	58.2215	0.5063	0.0087
OSWRKY012	PGWRKY012	53.333	128.2	561.8	1.8241	0.268	0.1469
OSWRKY015	PGWRKY010	66.667	23.2	183.8	3.737	0.2401	0.0643
OSWRKY026	PGWRKY007	83.333	87.8	365.2	66.175	0.218	0.0033
OSWRKY020	PGWRKY005	45.055	130.2	487.8	7.1744	0.6548	0.0913
OSWRKY021	PGWRKY004	38.424	142.1	589.9	3.5533	0.4937	0.1389
OSWRKY024	PGWRKY003	79.245	144.3	878.7	90.2124	0.3192	0.0035
OSWRKY001	PGWRKY081	48.263	206.1	900.9	39.6787	0.4205	0.0106
OSWRKY012	PGWRKY079	61.187	78.8	500.2	2.0517	0.1511	0.0737
OSWRKY011	PGWRKY076	59.211	77.8	528.2	5.2001	0.2763	0.0531
OSWRKY015	PGWRKY075	49.831	94.4	595.6	1.3666	0.2152	0.1575
OSWRKY026	PGWRKY074	75	60	327	1.9057	0.1345	0.0706
OSWRKY014	PGWRKY071	42.125	113.6	591.4	36.1151	0.3595	0.01
OSWRKY116	PGWRKY069	55.245	178	614	0.9635	0.2452	0.2545
OSWRKY021	PGWRKY066	51.316	83.1	441.9	2.3264	0.2604	0.1119
OSWRKY056	PGWRKY064	54.396	70.1	403.9	1.0631	0.2254	0.2121
OSWRKY102	PGWRKY080	75.449	81.1	476.9	1.0391	0.0889	0.0856
OSWRKY107	PGWRKY078	72	253.1	874.9	56.0825	0.5382	0.0096
OSWRKY010	PGWRKY074	78.947	42.5	281.5	3.7929	0.2055	0.0542
OSWRKY016	PGWRKY072	65.385	76	515	3.1172	0.4613	0.148
OSWRKY022	PGWRKY067	55.072	35.8	216.2	4.1645	0.3328	0.0799
OSWRKY024	PGWRKY063	55.738	74.4	474.6	87.7764	0.3627	0.0041
OSWRKY045	PGWRKY002	51.181	90	636	1.988	0.2421	0.1218
OSWRKY053	PGWRKY003	89.423	86.7	807.3	2.7447	0.0777	0.0283
OSWRKY048	PGWRKY004	43.871	159.5	638.5	2.8758	0.3607	0.1254
OSWRKY084	PGWRKY005	49.615	173.4	582.6	0.8092	0.3321	0.4104
OSWRKY007	PGWRKY007	98.095	72	381	1.0877	0.0856	0.0787
OSWRKY049	PGWRKY008	53.676	173	928	1.0491	0.1664	0.1586
OSWRKY043	PGWRKY009	63.488	184.4	1003.6	1.2837	0.1456	0.1134
OSWRKY019	PGWRKY010	51.538	70.9	463.1	1.4518	0.2663	0.1834
OSWRKY008	PGWRKY011	69.565	99.4	470.6	1.1925	0.2097	0.1758
OSWRKY111	PGWRKY012	48.64	134	559	1.2165	0.1935	0.1591
PGWRKY003	PGWRKY063	73.333	47.7	420.3	0.801	0.119	0.1485
PGWRKY004	PGWRKY066	43	68.8	294.2	4.1545	0.436	0.1049
PGWRKY003	SIWRKY032	71.698	129.6	854.4	69.9179	0.3082	0.0044
PGWRKY005	SIWRKY031	85.612	189.5	629.5	0.146	0.0806	0.5518
PGWRKY005	PGWRKY070	38.136	119.2	390.8	7.6363	0.6364	0.0833
PGWRKY005	SIWRKY057	36.709	129.4	422.6	2.5826	0.7731	0.2994
PGWRKY003	SIWRKY062	79.245	94.7	784.3	77.6028	0.2493	0.0032
PGWRKY004	SIWRKY061	37.719	142.5	616.5	6.8528	0.5253	0.0767
PGWRKY021	PGWRKY066	48.438	42.9	191.1	68.8106	0.4886	0.0071
PGWRKY007	PGWRKY074	79.31	35.6	285.4	4.1155	0.0879	0.0213
PGWRKY008	PGWRKY076	94.186	86.7	585.3	1.8888	0.1688	0.0894
PGWRKY009	PGWRKY078	72	103.9	502.1	73.6837	0.4476	0.0061
PGWRKY012	PGWRKY079	75.714	64.8	346.2	11.1985	0.2553	0.0228
PGWRKY008	PGWRKY076	74.603	86.7	585.3	1.8888	0.1688	0.0894
PGWRKY010	PGWRKY075	33.793	63.3	407.7	3.638	0.3819	0.105
PGWRKY014	PGWRKY074	71.605	31.9	241.1	57.5219	0.1552	0.0027
PGWRKY017	PGWRKY070	41.379	136.1	430.9	51.9921	0.6876	0.0132
PGWRKY018	PGWRKY067	53.623	39.6	242.4	3.5984	0.3268	0.0908
PGWRKY001	SIWRKY035	87.273	122.1	678.9	0.4311	0.0705	0.1635
PGWRKY002	SIWRKY034	85.433	96.9	668.1	0.3907	0.0314	0.0804
PGWRKY007	SIWRKY028	93.431	50.1	357.9	0.2755	0.0172	0.0625
PGWRKY009	SIWRKY026	90.777	187.4	1093.6	0.2438	0.035	0.1434
PGWRKY010	SIWRKY025	74.157	63.6	479.4	0.216	0.04	0.1851
PGWRKY012	SIWRKY023	58.308	131.5	588.5	0.3684	0.068	0.1845
PGWRKY014	SIWRKY022	85.556	90.9	494.1	0.2614	0.0455	0.1739
PGWRKY015	SIWRKY020	92.063	188.3	474.7	0.1431	0.0494	0.3449
PGWRKY016	SIWRKY019	90.789	21.8	221.2	0.2687	0.0374	0.1392
PGWRKY010	SIWRKY049	34.228	59.6	414.4	4.4944	0.4126	0.0918
PGWRKY012	SIWRKY047	70.297	124.4	565.6	1.8411	0.2351	0.1277
PGWRKY014	SIWRKY046	76.596	87	498	7.8178	0.3437	0.044
PGWRKY015	SIWRKY043	46.462	250.9	823.1	1.8911	0.3486	0.1843
PGWRKY063	SIWRKY032	40.299	61.7	439.3	10.9575	0.3794	0.0346
PGWRKY066	SIWRKY030	55.738	64.8	280.2	3.4082	0.3794	0.1113
PGWRKY072	SIWRKY029	95.294	93.7	506.3	2.8317	0.2117	0.0747
PGWRKY074	SIWRKY028	81.308	53.3	309.7	64.1763	0.1473	0.0023
PGWRKY075	SIWRKY025	52.261	93.5	590.5	3.6426	0.332	0.0912
PGWRKY076	SIWRKY024	73.267	79.6	499.4	4.9731	0.3394	0.0682
PGWRKY079	SIWRKY023	59.686	74.7	483.3	3.1731	0.1743	0.0549
PGWRKY064	SIWRKY063	88	61.4	466.6	0.2808	0.0333	0.1185
PGWRKY066	SIWRKY061	60.968	113.8	552.2	0.2353	0.0572	0.2433
PGWRKY069	SIWRKY058	89.313	179	589	0.1794	0.0365	0.2037
PGWRKY072	SIWRKY055	82.375	107.3	600.7	0.2059	0.0291	0.1415
PGWRKY075	SIWRKY049	77.108	122.7	744.3	0.2544	0.0508	0.1996
PGWRKY076	SIWRKY048	61.806	84.6	548.4	3.6007	0.3147	0.0874
PGWRKY079	SIWRKY047	85.586	79.7	574.3	0.2166	0.0399	0.1842
PGWRKY080	SIWRKY044	87.963	136.6	484.4	0.2278	0.0169	0.074
