# Supplementary material for: Genome-wide identification and expression analysis of WRKY transcription factors in pearl millet (Pennisetum glaucum) under dehydration and salinity stress
Source: BMC Genomics. 2020 Mar 14;21:231. doi: 10.1186/s12864-020-6622-0 (PMC7071642; doi:10.1186/s12864-020-6622-0)
Supplement: Supplementary file 8 — Additional file 8: Table S7. List of cis-regulatory elements (CREs) present in promoter region of identified PgWRKYs. [file 12864_2020_6622_MOESM8_ESM.xlsx]

## Sheet: Sheet1
Table S7: List of cis-regulatory elements (CREs) present in promoter region of identified PgWRKYs
Name	4c1-CMA2b	5utr- Py-rich stretch	3AF3 binding site	3AF1 binding site	A-Box	AAGAA	ABRE	ARE	AC II	AC I	ACE	AE-BOX	AT1	AACA-Motif	ATCC-Motif	ATC-Motif	ATCT-Motif	ATGCAAAT Motif	AT rich element	AT rich sequence	AUX RE	AUX RR Core	Box I	Box II like seq.	Box III	Box4	BoxW1	C Box	C-repeat/DRE	CAT Box	CAAT Box	CAG	CATT Motif	CCAAT Box	CCGTCC Box	CE1	CE3	CG MOTIF	CGTCA Motif	CTAG Motif	E2Fb	ELI-Box3	ERE	EIRE	F-Box	G Box	G-Box	GA Motif	GAG Motif
	light responsive element	cis-acting element conferring high transcription levels	part of a conserved DNA module array (CMA3)	light responsive element	cis-acting regulatory element	NF	cis-acting element involved in the abscisic acid responsiveness	cis-acting regulatory element essential for the anaerobic induction	NF	NF	cis-acting element involved in light responsiveness	part of a module for light response	part of a light responsive module	involved in endosperm-specific negative expression	part of a conserved DNA module involved in light responsiveness	part of a conserved DNA module involved in light responsiveness	part of a conserved DNA module involved in light responsiveness	cis-acting regulatory element associated to the TGAGTCA motif	binding site of AT-rich DNA binding protein (ATBP-1)	element for maximal elicitor-mediated activation (2copies)	part of an auxin-responsive element	cis-acting regulatory element involved in auxin responsiveness	light responsive element	cis-acting regulatory element	protein binding site	part of a conserved DNA module involved in light responsiveness	fungal elicitor responsive element	cis-acting regulatory element involved in light responsiveness	regulatory element involved in cold- and dehydration-responsiveness	cis-acting regulatory element related to meristem expression	common cis-acting element in promoter and enhancer regions	part of a light response element	part of a light responsive element	MYBHv1 binding site	cis-acting regulatory element related to meristem specific activation	cis-acting element associated to ABRE, involved in ABA responsiveness	cis-acting element involved in ABA and VP1 responsiveness	part of a light responsive element	cis-acting regulatory element involved in the MeJA-responsiveness	NF	NF	elicitor-responsive element	ethylene-responsive element	elicitor-responsive element	NF	cis-acting regulatory element involved in light responsiveness	cis-acting regulatory element involved in light responsiveness	part of a light responsive element	part of a light responsive element
PgWRKY1	0	0	0	0	1	1	1	0	0	0	1	1	0	0	1	0	1	0	0	0	0	0	0	0	0	1	1	0	1	1	1	0	0	0	1	0	0	0	1	1	0	0	0	0	0	1	1	0	0
PgWRKY2	0	0	1	1	0	0	1	0	0	1	1	0	0	0	0	0	1	0	0	0	0	0	0	0	0	0	0	0	0		1	0	0	1	0	0	0	0	1	0	0	0	0	0	0	1	1	0	0
PgWRKY3	0	0	0	0	1	1	1	0	0	0	0	0	1	0	0	0	0	1	0	0	0	0	0	0	0	0	1	0	0	1	1	0	0	1	1	0	0	0	1	0	0	0	0	0	0	1	1	0	1
PgWRKY4	0	1	0	0	0	0	0	0	1	0	0	0	0	0	0	0	0	0	0	0	0	1	0	0	0	1	0	0	0	1	1	0	0	0	0	0	0	0	1	1	0	0	0	0	0	0	0	0	1
PgWRKY5	0	1	0	0	1	0	0	0	0	1	0	0	0	0	0	0	0	0	0	0	0	0	1	0	0	0	1	0	0		1	0	0	1	1	0	0	0	1	0	0	0	0	0	0	1	0	1	1
PgWRKY6	0	1	0	0	0	0	1	1	0	0	0	0	0	0	0	0	0	0	0	0	0	0	0	0	1	1	0	0	0		1	0	1	1	0	0	0	0	1	1	0	0	0	1	0	1	0	0	0
PgWRKY7	0	0	0	0	0	0	1	0	0	0	1	1	0	0	0	0	0	0	0	0	0	0	1	0	0	1	0	0	0	1	1	0	0	0	0	0	0	0	1	0	0	0	1	0	0	1	1	0	1
PgWRKY8	0	0	0	0	1	1	1	0	0	1	0	0	0	0	0	0	1	0	0	0	0	0	0	1	0	1	1	0	0	1	1	0	0	1	1	0	1	0	1	0	0	0	0	0	0	1	1	0	1
PgWRKY9	0	0	0	0	0	0	1	1	0	0	1	0	0	0	0	0	0	0	0	0	0	0	0	0	0	0	1	0	0		1	0	0	1	0	1	0	0	1	0	0	0	0	0	0	1	1	0	0
PgWRKY10	0	0	0	0	0	0	1	1	0	0	0	0	0	0	0	1	1	0	0	0	0	0	0	0	0	1	0	0	0	1	1	0	0	0	0	0	0	0	0	1	0	0	0	0	0	1	1	0	1
PgWRKY11	0	1	0	0	1	0	1	0	0	0	1	1	0	0	0	0	0	0	0	0	0	0	0	0	0	0	1	0	0	1	1	0	0	0	1	0	0	0	1	0	0	0	0	0	0	1	1	0	1
PgWRKY12	0	0	0	0	1	0	1	1	0	1	0	0	0	0	0	0	0	0	0	0	0	1	0	0	0	0	0	0	0	1	1	0	0	1	1	0	0	0	1	0	0	0	0	0	0	1	1	0	0
PgWRKY13	0	1	0	0	0	0	1	1	0	0	0	0	0	0	0	0	0	0	0	0	0	0	0	0	0	0	0	0	0	1	1	0	1	0	0	0	0	0	1	0	0	0	0	0	0	1	0	0	1
PgWRKY14	0	0	0	0	1	0	1	1	0	0	0	0	0	0	0	0	1	0	0	0	0	0	0	0	0	0	1	0	0		1	0	1	1	1	0	0	0	1	0	0	1	0	0	0	1	1	0	1
PgWRKY15	0	1	0	0	1	0	1	0	1	1	1	0	0	0	0	0	0	1	0	0	0	0	1	0	0	1	1	0	0	1	1	0	0	1	1	0	0	0	1	0	0	0	1	0	0	1	1	0	1
PgWRKY16	0	0	0	0	0	1	1	1	0	0	0	0	0	0	0	0	0	0	0	0	0	0	1	0	0	1	1	0	0	1	1	0	1	0	0	0	0	0	1	0	0	0	0	0	0	1	1	0	0
PgWRKY17	0	1	0	1	0	1	1	0	1	0	0	0	0	0	0	0	0	0	0	0	0	0	1	0	0	0	0	0	0		1	0	0	0	0	0	0	0	1	0	0	0	0	0	0	1	0	0	1
PgWRKY18	0	0	0	0	0	1	1	1	0	0	1	0	0	0	0	0	0	0	1	0	0	0	0	0	0	0	0	1	1		1	0	0	1	0	0	0	0	1	0	0	0	0	0	0	1	1	0	1
PgWRKY19	0	1	0	0	0	1	1	1	0	0	0	0	0	0	0	0	0	0	0	0	0	0	0	0	0	1	1	0	0	1	1	0	1	0	0	0	0	0	1	0	0	0	0	0	0	0	0	1	1
PgWRKY20	0	0	1	0	0	1	1	1	0	0	1	0	0	0	0	0	0	0	0	0	0	0	1	0	0	0	1	0	0	1	1	0	1	0	0	0	0	0	1	1	0	0	0	0	0	1	1	0	0
PgWRKY21	0	0	0	0	1	0	1	1	0	0	1	0	0	0	0	0	0	0	0	0	0	0	1	0	0	0	0	0	0		1	0	0	0	1	0	0	0	1	0	0	1	0	0	0	1	1	0	0
PgWRKY22	0	0	0	0	0	0	1	1	0	0	0	1	0	0	0	0	0	0	0	0	0	0	0	0	0	1	0	0	0	1	1	0	1	0	0	0	0	0	1	0	0	0	0	0	0	1	1	0	0
PgWRKY23	0	0	1	0	0	0	1	1	0	0	0	0	0	0	0	0	1	0	0	0	0	0	0	0	0	0	0	0	0	1	1	0	1	0	0	0	0	0	1	1	0	0	0	0	0	1	1	0	1
PgWRKY24	0	0	0	0	0	1	0	0	0	0	0	1	0	0	0	0	0	0	1	0	0	0	1	1	0	1	1	0	0	1	1	0	0	0	0	0	0	0	0	0	0	0	0	0	0	1	0	1	0
PgWRKY25	0	0	0	0	0	1	0	1	0	0	0	1	0	0	0	0	0	1	0	0	0	0	0	0	0	1	0	0	0		1	0	0	1	0	0	0	0	0	0	0	0	0	0	0	1	1	0	1
PgWRKY26	0	0	0	1	0	0	1	1	0	0	1	0	0	0	0	0	0	0	0	0	0	0	0	0	0	0	0	0	0	1	1	0	0	1	0	0	0	0	1	0	0	0	0	0	0	1	1	0	0
PgWRKY27	0	0	0	0	1	1	0	1	0	1	0	0	1	0	0	0	0	0	0	0	0	0	1	0	0	0	0	0	0	1	1	0	0	1	1	0	0	0	0	1	0	0	0	0	0	1	0	1	0
PgWRKY28	0	0	0	1	1	0	0	0	0	0	0	0	0	0	0	0	0	0	0	0	0	0	1	0	0	0	1	0	0		1	0	1	1	1	0	1	0	1	0	0	0	0	0	0	1	0	0	1
PgWRKY29	0	0	0	0	1	0	0	1	0	0	0	0	0	0	1	0	0	0	0	0	0	0	0	0	0	1	0	0	0	1	1	0	1	0	1	0	0	0	1	0	0	0	0	0	0	1	1	0	1
PgWRKY30	0	0	0	0	0	1	1	0	0	0	0	1	0	0	0	0	0	0	0	0	0	0	1	0	0	1	0	0	0		1	0	1	0	0	0	0	0	1	0	0	0	1	0	0	1	1	0	0
PgWRKY31	0	0	0	0	0	0	1	1	0	0	0	1	0	0	0	0	0	1	1	0	0	0	1	0	0	1	0	0	0	1	1	0	0	1	0	1	0	0	0	0	0	0	0	0	0	1	1	1	0
PgWRKY32	0	1	0	0	1	1	0	1	0	0	0	1	0	0	0	0	1	0	0	0	0	0	0	0	1	0	1	0	0	0	1	0	1	1	1	0	0	0	1	0	0	0	0	0	1	1	0	1	1
PgWRKY33	0	0	0	0	1	1	1	1	1	0	0	0	0	0	0	0	0	0	0	0	0	0	1	0	0	0	1	0	0	0	1	0	0	1	1	0	0	0	1	1	0	0	0	0	0	1	1	0	1
PgWRKY34	0	0	0	0	0	1	1	1	0	0	1	0	0	0	1	0	0	0	0	0	0	0	0	1	1	0	1	0	0	1	1	0	0	0	0	0	0	0	1	0	0	0	0	0	0	1	1	0	1
PgWRKY35	0	0	0	0	0	1	1	0	0	0	0	0	0	0	0	0	0	0	0	0	0	0	1	0	0	1	0	0	0	1	1	0	0	0	0	0	0	0	1	0	0	0	0	1	0	1	1	0	1
PgWRKY36	1	1	0	0	0	0	1	0	1	1	0	1	0	0	0	0	0	0	0	0	0	1	0	0	1	0	0	0	0	0	1	0	0	1	0	0	0	1	1	0	0	0	0	0	0	1	1	1	1
PgWRKY37	0	0	0	0	1	0	1	0	0	0	0	0	0	0	0	0	0	0	0	0	0	0	0	0	1	1	0	0	0	1	1	0	1	0	0	0	0	0	1	0	0	0	0	0	0	1	1	0	0
PgWRKY38	0	0	0	0	0	0	1	0	0	1	1	0	0	0	1	0	1	0	0	0	0	0	0	0	0	0	0	0	0	1	1	0	0	1	0	0	0	0	1	0	0	0	0	0	0	1	1	0	1
PgWRKY39	0	1	0	0	1	1	1	1	0	0	1	0	0	0	0	0	0	1	0	0	0	0	0	0	0	0	1	0	0	1	1	0	0	0	1	0	0	0	1	1	0	0	0	0	0	1	1	0	1
PgWRKY40	0	0	0	0	1	1	0	1	0	0	1	0	0	0	0	0	0	0	0	0	0	0	1	0	0	0	0	0	0	0	1	0	0	1	1	0	0	0	1	0	0	0	0	1	0	1	1	0	0
PgWRKY41	0	1	0	0	1	1	1	0	0	0	0	0	0	0	0	0	0	0	0	0	0	0	0	0	0	0	0	0	1	1	1	0	0	0	1	0	0	0	1	0	0	0	0	0	0	1	1	0	0
PgWRKY42	0	0	0	0	0	0	1	1	0	0	0	0	0	0	0	0	1	0	0	0	0	0	0	0	0	0	0	0	0	0	1	0	1	0	0	0	0	0	1	0	0	0	0	0	0	0	0	0	0
PgWRKY43	0	0	0	0	1	1	0	1	1	0	0	0	0	0	0	0	0	0	0	0	0	0	0	0	0	0	1	0	0	1	1	0	0	1	1	0	0	0	1	0	0	0	0	0	0	0	0	0	1
PgWRKY44	0	1	0	0	1	0	0	0	0	0	0	0	0	0	0	0	0	0	0	0	0	1	0	0	0	0	0	0	0	1	1	0	0	0	1	0	0	0	1	0	0	0	0	0	0	0	0	1	0
PgWRKY45	0	0	0	0	0	0	1	1	0	0	0	0	0	0	0	0	0	0	0	0	0	1	0	0	0	0	1	0	0	0	1	0	0	0	0	0	0	0	0	0	0	0	0	0	1	1	1	0	1
PgWRKY46	0	1	0	0	0	1	0	1	0	0	0	0	1	0	0	0	0	0	0	0	0	0	1	0	0	1	0	0	0	0	1	0	1	0	0	0	0	0	1	0	0	0	0	0	0	0	0	0	0
PgWRKY47	0	1	0	0	0	0	0	1	0	0	1	0	0	0	0	0	0	0	0	0	0	0	0	0	0	1	1	0	0	1	1	0	1	1	0	0	0	0	1	0	0	0	0	1	0	1	1	1	1
PgWRKY48	0	1	0	0	1	1	1	1	0	0	0	0	0	0	0	0	1	0	0	0	0	0	0	0	0	1	1	0	0	0	1	0	1	0	1	0	0	0	1	0	0	0	0	0	0	1	0	0	1
PgWRKY49	0	0	0	0	1	1	1	0	0	0	0	0	0	0	0	0	0	0	0	0	0	1	1	0	0	0	1	0	0	1	1	0	0	1	1	0	0	0	1	0	0	0	1	0	0	1	0	0	0
PgWRKY50	0	1	0	0	0	1	1	1	0	0	0	1	0	0	0	0	1	0	0	0	0	0	0	0	0	1	0	0	0	0	1	0	0	0	0	0	0	0	1	0	0	0	0	0	0	0	0	0	0
PgWRKY51	1	0	0	0	1	0	1	0	0	1	0	0	0	0	0	0	0	0	0	0	0	0	0	0	0	0	1	0	0	1	1	0	1	0	1	0	0	0	1	0	0	0	0	0	0	1	1	0	1
PgWRKY52	0	0	0	0	0	0	1	1	0	0	0	0	0	0	0	1	0	0	0	0	0	0	1	0	0	1	1	0	0	0	1	0	0	0	0	0	0	0	1	0	0	0	1	0	0	1	1	0	0
PgWRKY53	0	0	0	0	0	1	0	0	0	0	0	0	0	0	0	0	0	0	0	0	0	0	1	0	1	1	1	0	0	1	1	0	0	0	0	0	0	0	1	0	0	0	0	0	0	1	0	0	0
PgWRKY54	0	1	0	0	1	1	1	1	0	0	0	1	0	0	0	1	1	0	0	0	0	0	0	0	0	0	1	0	0	0	1	0	0	0	1	0	0	0	1	0	0	0	0	0	0	1	1	0	1
PgWRKY55	0	0	0	0	0	0	1	1	1	0	0	1	0	0	0	0	1	0	0	0	0	0	1	0	1	0	1	0	0	0	1	0	0	0	0	0	0	0	1	0	1	0	0	1	0	1	1	1	1
PgWRKY56	0	0	0	0	0	1	1	0	0	0	1	0	0	0	0	0	0	0	0	0	0	0	1	0	0	0	1	0	1	0	1	0	1	1	0	0	0	0	1	0	0	0	1	0	0	1	1	0	0
PgWRKY57	0	0	0	0	1	1	1	0	0	0	0	0	0	0	0	0	0	0	1	0	0	0	0	0	0	0	0	0	0	1	1	0	0	1	1	0	0	0	1	0	0	0	0	0	0	1	1	0	0
PgWRKY58	0	0	0	0	0	1	0	0	0	0	0	1	0	0	0	0	0	0	0	0	0	0	1	0	0	1	0	0	0	1	1	1	1	0	0	0	0	0	0	0	0	0	1	0	0	0	0	0	1
PgWRKY59	0	0	0	0	0	0	1	1	0	0	0	0	0	0	0	0	0	0	0	0	0	0	1	0	0	0	1	0	0	1	1	0	1	0	0	0	0	0	1	1	0	0	0	0	0	1	0	0	0
PgWRKY60	0	1	0	0	0	1	0	1	0	1	0	0	0	0	0	0	0	1	0	0	0	0	0	0	0	0	0	0	0	1	1	0	0	1	0	0	0	0	1	1	0	0	0	0	0	1	0	0	1
PgWRKY61	0	0	0	0	0	1	1	1	0	0	0	1	0	0	0	0	0	0	0	0	0	1	0	0	0	0	1	0	0	0	1	0	0	0	0	0	0	0	1	0	1	0	0	0	0	1	1	0	0
PgWRKY62	0	0	0	0	0	1	1	1	0	0	0	0	0	0	0	0	0	0	0	0	0	0	0	0	0	0	1	0	0	0	1	0	1	0	0	0	0	0	1	0	0	0	0	0	0	1	1	0	0
PgWRKY63	0	1	0	0	0	1	0	0	0	0	0	0	0	0	0	0	0	0	1	0	0	0	1	0	0	0	1	0	0	0	1	0	1	1	0	0	0	0	1	0	0	0	0	0	0	1	1	0	1
PgWRKY64	0	1	0	0	1	1	1	0	0	1	0	1	0	0	0	0	0	0	0	0	0	0	1	0	0	0	0	0	0	1	1	0	1	0	1	0	0	0	1	0	0	0	1	0	0	0	0	0	0
PgWRKY65	0	0	0	0	0	1	1	1	0	0	1	1	0	0	0	0	0	0	0	0	0	0	0	0	0	0	0	0	0	0	1	0	0	0	0	0	0	0	1	1	0	0	0	0	0	1	1	0	0
PgWRKY66	0	1	0	0	0	0	1	1	0	1	0	1	0	0	0	0	0	0	0	0	0	0	0	0	0	1	0	0	0	1	1	0	1	0	0	0	0	0	1	0	0	0	0	0	0	1	1	0	1
PgWRKY67	0	0	0	0	0	0	0	1	0	0	1	0	0	0	0	1	0	0	0	0	0	0	0	1	0	1	1	0	0	1	1	0	0	1	0	0	0	0	1	0	0	0	0	0	0	1	0	0	0
PgWRKY68	0	0	0	0	1	0	1	0	0	0	0	1	0	0	0	0	0	0	0	0	0	0	0	0	1	0	0	0	0	0	1	0	0	1	1	0	0	0	1	0	0	0	0	1	0	1	1	0	0
PgWRKY69	0	1	0	0	0	0	0	0	0	0	0	0	0	0	0	0	0	0	0	0	0	0	0	0	1	1	1	0	0	0	1	0	1	0	0	1	0	0	1	0	0	0	0	0	1	1	1	0	0
PgWRKY70	0	1	0	0	1	0	1	0	0	0	0	1	0	0	0	0	0	0	0	0	0	1	1	0	0	1	0	0	0	1	1	0	0	0	1	0	0	0	1	0	0	0	0	0	0	1	1	1	0
PgWRKY71	0	0	0	0	1	0	1	1	0	0	0	0	0	0	0	0	0	0	0	0	0	0	0	0	0	1	1	0	0	0	1	0	1	1	1	0	0	1	0	0	0	0	0	0	0	1	1	0	0
PgWRKY72	0	0	0	0	0	0	1	0	1	1	0	0	0	0	0	0	0	0	0	0	0	0	0	0	0	0	0	0	0	0	1	0	0	0	0	0	0	1	0	0	0	0	0	0	0	1	1	0	1
PgWRKY73	0	1	0	0	0	0	0	0	0	0	1	0	0	0	0	0	1	0	0	0	0	0	0	0	0	0	1	0	0	0	1	0	1	1	0	0	0	0	1	0	0	0	0	0	0	1	1	1	0
PgWRKY74	0	1	0	1	1	0	1	0	0	0	0	0	0	0	0	0	0	1	0	0	0	0	0	0	0	1	0	0	0	1	1	0	0	1	1	0	0	0	1	0	0	0	0	0	0	1	1	0	0
PgWRKY75	0	0	0	1	0	1	1	0	0	0	1	0	0	0	0	0	0	0	0	0	0	0	0	0	0	0	1	0	0	1	1	0	1	0	0	0	0	0	1	0	0	0	0	0	0	1	1	0	0
PgWRKY76	0	1	0	0	1	0	0	0	0	1	1	0	0	0	0	0	0	0	0	0	0	0	0	0	0	0	1	0	0	0	1	0	0	0	1	0	0	0	1	0	0	0	0	0	0	1	0	0	1
PgWRKY77	0	0	0	0	0	0	1	1	0	0	1	1	0	0	0	0	0	0	0	0	1	0	1	0	0	0	1	0	0	1	1	0	1	1	0	0	0	0	1	0	0	1	0	0	0	1	1	0	0
PgWRKY78	0	0	0	0	1	0	1	1	0	0	0	0	0	0	0	0	0	0	0	0	0	0	1	0	1	0	0	0	0	1	1	0	1	0	1	0	0	0	1	0	0	0	1	1	0	1	1	0	1
PgWRKY79	0	0	0	0	0	1	1	0	0	1	1	0	1	0	0	0	0	0	0	0	0	0	0	0	0	1	0	0	0	0	1	0	0	1	0	0	0	0	1	0	0	0	0	0	0	1	1	0	1
PgWRKY80	0	1	0	0	1	0	1	1	0	1	0	0	0	0	0	0	0	0	0	0	0	0	0	0	0	1	1	0	0	0	1	0	0	0	1	0	0	0	1	0	0	0	0	0	0	0	0	1	0
PgWRKY81	0	1	0	0	1	0	1	1	0	0	1	0	0	0	0	0	0	0	0	0	0	0	1	0	0	0	1	0	0	1	1	0	0	1	1	0	0	0	1	0	0	0	1	0	0	1	1	0	0
PgWRKY82	0	1	0	0	0	0	1	0	0	0	1	1	1	0	0	0	0	0	0	0	0	0	1	0	0	1	1	0	0	0	1	0	1	0	0	0	0	0	1	0	0	0	0	1	0	1	1	0	0
PgWRKY83	0	0	0	0	0	1	0	1	0	0	1	0	0	0	0	0	1	0	1	1	0	0	0	0	0	0	0	0	0	0	1	0	0	0	0	0	0	0	1	0	0	0	0	0	0	0	0	0	0
PgWRKY84	0	0	0	0	1	0	1	1	0	0	0	0	0	0	0	0	0	0	0	0	0	0	0	0	0	1	1	0	0	1	1	0	1	0	1	0	0	0	1	0	0	0	0	0	0	1	1	0	1
PgWRKY85	0	0	0	0	0	0	1	0	0	1	0	0	0	0	0	0	1	0	0	0	0	0	1	0	0	0	0	0	0	1	1	0	0	1	0	0	0	0	1	0	0	0	0	0	0	1	1	0	0
PgWRKY86	0	0	0	0	1	0	0	1	0	0	1	0	0	1	0	0	0	0	0	0	0	1	0	0	0	0	0	0	0	0	1	0	1	0	1	0	0	0	1	0	0	0	0	0	0	1	1	0	1
PgWRKY87	0	0	0	0	0	1	0	1	0	0	0	1	0	0	0	1	1	0	0	0	0	0	0	0	0	1	0	0	0	1	1	0	0	1	0	0	0	0	1	0	0	0	0	1	0	1	0	1	1
PgWRKY88	1	1	0	0	0	1	0	1	0	1	0	0	0	0	0	0	1	0	0	0	0	1	1	0	0	0	1	0	0	1	1	0	1	1	0	0	0	0	1	0	0	0	0	0	0	1	1	0	1
Total	3	31	3	6	36	40	63	50	8	18	27	23	5	1	4	5	18	7	6	1	1	10	32	4	10	35	44	1	4	49	88	1	35	38	35	3	2	3	79	12	2	3	10	9	3	77	61	14	43
[truncated: 78 more columns]
