# Supplementary material for: Genome-wide identification and expression analysis of WRKY transcription factors in pearl millet (Pennisetum glaucum) under dehydration and salinity stress
Source: BMC Genomics. 2020 Mar 14;21:231. doi: 10.1186/s12864-020-6622-0 (PMC7071642; doi:10.1186/s12864-020-6622-0)
Supplement: Supplementary file 9 — Additional file 9: Table S8. Selected PgWRKYs for expression analysis and their group representation with motif conservation. [file 12864_2020_6622_MOESM9_ESM.xlsx]

## Sheet: Sheet1
Table S8: Selected PgWRKYs for expression analysis and their group representation with motif conservation
S.No.	PgWRKY	Chromosome	Group	Motif 1	Motif 2	Motif 3	Motif 4	Motif 5	Motif 6	Motif 7	Motif 8	Motif 9	Motif 10
1	PgWRKY2	chr1	3	1									1
2	PgWRKY3	chr1	4	1				1			1	1	1
3	PgWRKY4	chr1	3	1									1
4	PgWRKY6	chr1	1	1			1	1			1		1
5	PgWRKY16	chr1	2c	1									1
6	PgWRKY18	chr1	3	1		1
7	PgWRKY28	chr2	2d	1					1
8	PgWRKY33	chr2	4	1	1					1
9	PgWRKY39	chr3	3	1		1
10	PgWRKY41	chr3	1	1			1	1			1		1
11	PgWRKY44	chr4	2d	1					1
12	PgWRKY46	chr4	1	1			1	1			1		1
13	PgWRKY52	chr4	2c	1				1					1
14	PgWRKY55	chr4	1	1			1	1			1		1
15	PgWRKY56	chr5	4	1	1					1
16	PgWRKY59	chr5	1	1			1	1			1		1
17	PgWRKY61	chr5	3	1		1
18	PgWRKY62	chr6	2c	1				1					1
19	PgWRKY65	chr6	1	1			1	1			1		1
20	PgWRKY71	chr6	2e	1									1
21	PgWRKY72	chr6	2c	1				1					1
22	PgWRKY74	chr6	2c	1				1					1
23	PgWRKY76	chr6	2c	1				1					1
24	PgWRKY92	-	2a	1	1								1
25	PgWRKY96	-	3	1		1
