# Supplementary material for: Genome-wide identification and expression analysis of WRKY transcription factors in pearl millet (Pennisetum glaucum) under dehydration and salinity stress
Source: BMC Genomics. 2020 Mar 14;21:231. doi: 10.1186/s12864-020-6622-0 (PMC7071642; doi:10.1186/s12864-020-6622-0)
Supplement: Supplementary file 10 — Additional file 10: Table S9. List of primers used in qRT-PCR analysis for selected PgWRKYs. [file 12864_2020_6622_MOESM10_ESM.xlsx]

## Sheet: Sheet1
Table S9: List of primers used in qRT-PCR analysis
S.No.	NAME	FORWARD (5'-3')	REVERSE (5'-3')
1	PgWRKY2	TTCGATCAGGGACAAGCTGA	CAAAGATCCACGCAGCCATT
2	PgWRKY3	GGTGGCCTAGGTGTGACTTC	CAACACCTTCCGTGGCTACT
3	PgWRKY4	AGTATGGCCAGAAGGAAAT	AAGTAGGTGATGAGGAAGAC
4	PgWRKY6	TGTACACCTACGCGCCATTA	GACCATGTCTTGCCAATCGA
5	PgWRKY16	TCAAGGAGGAGCTGTATTGGT	AGGGACACACTGACAGAGAT
6	PgWRKY18	ACACGCATTCTTGACTCCCTCTA	CGACGAGTTCCTCTCTGGTTGTT
7	PgWRKY28	TGAACACAACCATACCCGGA	CCAATCCTTTAAGACTTGCGC
8	PgWRKY33	CAAGGTGTCGAAGCTGTA	TGTCCTTGGTCACCTTCT
9	PgWRKY39	ATTGTTGACATTGGAGCCCTT	TGACGGGAATGCAAGATATTGA
10	PgWRKY41	AGGGTGACGAACTGGAATC	CTCACTTGTCGTCTGGATCA
11	PgWRKY44	TGTTGAGCGCTGTGTAGATG	CTACACCTGCTGCATGGAAT
12	PgWRKY46	TGGGCAGAAGGTAGTCAAAG	AATCCCAATGTCGCCTACTC
13	PgWRKY52	TCCAACGACAACTTTGAGCA	GCTCATTGATGCTTGAAGTGAT
14	PgWRKY55	TGCAAGCATGTGGAGAGA	GTTCGGATGCCCACTACTAT
15	PgWRKY56	CCGTCAAGAAAGACAGATCA	CTGCAGCTCCGTGTATTT
16	PgWRKY59	TACCACACAAGGGGCAGAAT	TCACACTGCTAGACACTCCA
17	PgWRKY61	GCGAGAAGAAGATCAACAAC	GTGCTCGTTGTAGTAGGT
18	PgWRKY62	TCCTCTTCAGCAGCACCATT	AGCTAATTGTGTGTGCAGCA
19	PgWRKY65	GTCGATGATGTACAACTGACTGA	AGATACAACAACCCTACGCAA
20	PgWRKY71	CTACACCTTCGAGCACAAC	TGGCTCTACCAGGTCAT
21	PgWRKY72	AGTCCCATCCTAAAGCAGCT	CGTTTGGAAAAGGCCGATAG
22	PgWRKY74	TACTCGATGACGGCTACA	TCGCTCTACCCTCTTCTT
23	PgWRKY76	TCCAGATGCAGCACTTCATG	TTCTCCCATTAGCTTGCCTGT
24	PgWRKY92	ACCTCACCAAGAACGTAG	TTGCCATCTCCTCCACAA
25	PgWRKY96	CATTCCTGACCCCCTCCG	CGAGTTCCTCTCTGGTTGCC
26	EF-1α	AATGATCCGCTGCTGTAACAAG	AGGCAATCTTGTCTGGGTTGT
27	GAPDH	CTGGTATGTCCTTCCGTGTTC	GCAGCCTTGATAGCCTTCTTA
