# Supplementary material for: Genome-wide identification and expression analysis of WRKY transcription factors in pearl millet (Pennisetum glaucum) under dehydration and salinity stress
Source: BMC Genomics. 2020 Mar 14;21:231. doi: 10.1186/s12864-020-6622-0 (PMC7071642; doi:10.1186/s12864-020-6622-0)
Supplement: Supplementary file 15 — Additional file 15: Table S10. A list of accession numbers of reference WRKYs used to access the data analyzed in this study. [file 12864_2020_6622_MOESM15_ESM.xlsx]

## Sheet: Sheet1
Additional file 15: Table S10: A list of accession numbers of reference WRKYs used to access the data analyzed in this study
Setaria Italica			Oryza Sativa			Arabidopsis thaliana
Gene ID	Phytozome Identfier		Gene ID	Phytozome Identfier/ CGSNL Gene Symbol		Gene ID	Phytozome Identfier/ Tair Gene Symbol
SiWRKY001	Si017529m		OsWRKY1	LOC_Os01g14440		AtWRKY1	AT2G04880
SiWRKY002	Si019098m		OsWRKY2	LOC_Os10g42850		AtWRKY2	AT5G56270
SiWRKY003	Si017443m		OsWRKY3	LOC_Os03g55080		AtWRKY3	AT2G03340
SiWRKY004	Si017889m		OsWRKY4	LOC_Os03g55164		AtWRKY4	AT1G13960
SiWRKY005	Si018283m		OsWRKY5	LOC_Os05g04640		AtWRKY6	AT1G62300
SiWRKY006	Si017095m		OsWRKY6	LOC_Os03g58420		AtWRKY7	AT4G24240
SiWRKY007	Si016791m		OsWRKY7	LOC_Os05g46020		AtWRKY8	AT5G46350
SiWRKY008	Si030377m		OsWRKY8	LOC_Os05g50610		AtWRKY9	AT1G68150
SiWRKY009	Si031470m		OsWRKY9	LOC_Os01g18584		AtWRKY10	AT1G55600
SiWRKY010	Si030985m		OsWRKY10	LOC_Os01g09100		AtWRKY11	AT4G31550
SiWRKY011	Si028710m		OsWRKY11	LOC_Os01g43650		AtWRKY12	AT2G44745
SiWRKY012	Si030531m		OsWRKY12	LOC_Os01g43550		AtWRKY13	AT4G39410
SiWRKY013	Si030528m		OsWRKY13	LOC_Os01g54600		AtWRKY14	AT1G30650
SiWRKY014	Si030429m		OsWRKY14	LOC_Os01g53040		AtWRKY15	AT2G23320
SiWRKY015	Si030794m		OsWRKY15	LOC_Os01g46800		AtWRKY16	AT5G45050
SiWRKY016	Si029342m		OsWRKY16	LOC_Os01g47560		AtWRKY17	AT2G24570
SiWRKY017	Si029245m		OsWRKY17	LOC_Os01g74140		AtWRKY18	AT4G31800
SiWRKY018	Si030395m		OsWRKY18	LOC_Os10g18099		AtWRKY19	AT4G12020
SiWRKY019	Si024841m		OsWRKY19	LOC_Os05g49620		AtWRKY20	AT4G26640
SiWRKY020	Si022468m		OsWRKY20	LOC_Os01g60540		AtWRKY21	AT2G30590
SiWRKY021	Si025181m		OsWRKY21	LOC_Os01g60640		AtWRKY22	AT4G01250
SiWRKY022	Si023279m		OsWRKY22	LOC_Os01g60490		AtWRKY23	AT2G47260
SiWRKY023	Si022676m		OsWRKY23	LOC_Os01g53260		AtWRKY24	AT5G41570
SiWRKY024	Si022568m		OsWRKY24	LOC_Os01g61080		AtWRKY25	AT2G30250
SiWRKY025	Si022843m		OsWRKY25	LOC_Os08g13840		AtWRKY26	AT5G07100
SiWRKY026	Si024078m		OsWRKY26	LOC_Os01g51690		AtWRKY27	AT5G52830
SiWRKY027	Si022220m		OsWRKY27	LOC_Os01g40430		AtWRKY28	AT4G18170
SiWRKY028	Si023194m		OsWRKY28	LOC_Os06g44010		AtWRKY29	AT4G23550
SiWRKY029	Si025086m		OsWRKY29	LOC_Os07g02060		AtWRKY30	AT5G24110
SiWRKY030	Si024816m		OsWRKY30	LOC_Os08g38990		AtWRKY31	AT4G22070
SiWRKY031	Si022933m		OsWRKY31	LOC_Os06g30860		AtWRKY32	AT4G30935
SiWRKY032	Si021634m		OsWRKY32	LOC_Os02g53100		AtWRKY33	AT2G38470
SiWRKY033	Si021956m		OsWRKY34	LOC_Os02g43560		AtWRKY34	AT4G26440
SiWRKY034	Si022702m		OsWRKY35	LOC_Os04g39570		AtWRKY35	AT2G34830
SiWRKY035	Si025307m		OsWRKY36	LOC_Os04g46060		AtWRKY36	AT1G69810
SiWRKY036	Si021859m		OsWRKY37	LOC_Os04g50920		AtWRKY38	AT5G22570
SiWRKY037	Si022461m		OsWRKY39	LOC_Os02g16540		AtWRKY39	AT3G04670
SiWRKY038	Si006217m		OsWRKY40	LOC_Os11g02530		AtWRKY40	AT1G80840
SiWRKY039	Si008812m		OsWRKY41	LOC_Os11g45924		AtWRKY41	AT4G11070
SiWRKY040	Si008215m		OsWRKY42	LOC_Os02g26430		AtWRKY42	AT4G04450
SiWRKY041	Si008820m		OsWRKY43	LOC_Os05g49210		AtWRKY43	AT2G46130
SiWRKY042	Si006914m		OsWRKY45	LOC_Os05g25770		AtWRKY44	AT2G37260
SiWRKY043	Si000824m		OsWRKY46	LOC_Os11g02480		AtWRKY45	AT3G01970
SiWRKY044	Si003805m		OsWRKY47	LOC_Os07g48260		AtWRKY46	AT2G46400
SiWRKY045	Si001109m		OsWRKY48	LOC_Os05g40060		AtWRKY47	AT4G01720
SiWRKY046	Si002621m		OsWRKY49	LOC_Os05g49100		AtWRKY48	AT5G49520
SiWRKY047	Si001863m		OsWRKY50	LOC_Os11g02540		AtWRKY49	AT5G43290
SiWRKY048	Si002019m		OsWRKY51	LOC_Os04g21950		AtWRKY50	AT5G26170
SiWRKY049	Si002203m		OsWRKY52	LOC_Os11g02470		AtWRKY51	AT5G64810
SiWRKY050	Si002295m		OsWRKY53	LOC_Os05g27730		AtWRKY52	AT5G45260
SiWRKY051	Si002862m		OsWRKY54	LOC_Os05g40080		AtWRKY53	AT4G23810
SiWRKY052	Si001816m		OsWRKY55	LOC_Os03g20550		AtWRKY54	AT2G40750
SiWRKY053	Si004464m		OsWRKY56	LOC_Os01g62514		AtWRKY55	AT2G40740
SiWRKY054	Si002365m		OsWRKY57	LOC_Os12g01180		AtWRKY56	AT1G64000
SiWRKY055	Si002751m		OsWRKY58	LOC_Os05g45230		AtWRKY57	AT1G69310
SiWRKY056	Si002364m		OsWRKY60	LOC_Os03g45450		AtWRKY58	AT3G01080
SiWRKY057	Si004791m		OsWRKY61	LOC_Os11g45850		AtWRKY59	AT2G21900
SiWRKY058	Si005138m		OsWRKY62	LOC_Os09g25070		AtWRKY60	AT2G25000
SiWRKY059	Si003782m		OsWRKY63	LOC_Os11g45920		AtWRKY61	AT1G18860
SiWRKY060	Si002121m		OsWRKY64	LOC_Os12g02450		AtWRKY62	AT5G01900
SiWRKY061	Si002401m		OsWRKY65	LOC_Os12g02470		AtWRKY63	AT1G66600
SiWRKY062	Si000906m		OsWRKY66	LOC_Os02g47060		AtWRKY64	AT1G66560
SiWRKY063	Si002957m		OsWRKY67	LOC_Os05g09020		AtWRKY65	AT1G29280
SiWRKY064	Si005025m		OsWRKY68	LOC_Os04g51560		AtWRKY66	AT1G80590
SiWRKY065	Si014163m		OsWRKY69	LOC_Os08g29660		AtWRKY67	AT1G66550
SiWRKY066	Si013488m		OsWRKY70	LOC_Os05g39720		AtWRKY68	AT3G62340
SiWRKY067	Si015433m		OsWRKY71	LOC_Os02g08440		AtWRKY69	AT3G58710
SiWRKY068	Si013374m		OsWRKY72	LOC_Os11g29870		AtWRKY70	AT3G56400
SiWRKY069	Si014939m		OsWRKY73	LOC_Os06g05380		AtWRKY71	AT1G29860
SiWRKY070	Si012025m		OsWRKY74	LOC_Os09g16510		AtWRKY72	AT5G15130
SiWRKY071	Si012735m		OsWRKY76	LOC_Os09g25060		AtWRKY74	AT5G28650
SiWRKY072	Si012785m		OsWRKY77	LOC_Os01g40260		AtWRKY75	AT5G13080
SiWRKY073	Si011735m		OsWRKY79	LOC_Os03g21710
SiWRKY074	Si010545m		OsWRKY80	LOC_Os03g63810
SiWRKY075	Si010706m		OsWRKY81	LOC_Os03g33012
SiWRKY076	Si011007m		OsWRKY82	LOC_Os05g14370
SiWRKY077	Si010832m		OsWRKY83	LOC_Os05g50680
SiWRKY078	Si010764m		OsWRKY84	LOC_Os05g40070
SiWRKY079	Si010813m		OsWRKY87	LOC_Os07g39480
SiWRKY080	Si027876m		OsWRKY88	LOC_Os07g40570
SiWRKY081	Si027360m		OsWRKY89	LOC_Os08g17400
SiWRKY082	Si026831m		OsWRKY90	LOC_Os09g30400
SiWRKY083	Si026670m		OsWRKY94	LOC_Os12g40570
SiWRKY084	Si026466m		OsWRKY95	LOC_Os12g02440
SiWRKY085	Si027946m		OsWRKY96	LOC_Os12g32250
SiWRKY086	Si027328m		OsWRKY97	LOC_Os12g02420
SiWRKY087	Si027998m		OsWRKY102	LOC_Os01g08710
SiWRKY088	Si027769m		OsWRKY104	LOC_Os11g02520
SiWRKY089	Si028202m		OsWRKY105	LOC_Os08g09800
SiWRKY090	Si028270m		OsWRKY106	LOC_Os08g09810
SiWRKY091	Si026859m		OsWRKY107	LOC_Os01g09080
SiWRKY092	Si028023m		OsWRKY108	LOC_Os01g60600
SiWRKY093	Si027574m		OsWRKY109	LOC_Os05g03900
SiWRKY094	Si038727m		OsWRKY111	LOC_Os05g50700
SiWRKY095	Si040171m		OsWRKY112	LOC_Os09g09630
SiWRKY096	Si034188m		OsWRKY113	LOC_Os06g06360
SiWRKY097	Si036692m		OsWRKY114	LOC_Os12g02400
SiWRKY098	Si036039m		OsWRKY115	LOC_Os07g27670
SiWRKY099	Si038955m		OsWRKY116	LOC_Os01g60520
SiWRKY100	Si038001m		OsWRKY117	LOC_Os08g09840
SiWRKY101	Si036408m		OsWRKY118	LOC_Os08g09900
SiWRKY102	Si038537m		OsWRKY119	LOC_Os01g62510
SiWRKY103	Si035317m		OsWRKY121	LOC_Os03g53050
SiWRKY104	Si036565m		OsWRKY123	LOC_Os07g17230
SiWRKY105	Si039519m		OsWRKY125	LOC_Os11g45750
